# Supplementary material for: Phylogenomics of non-model ciliates based on transcriptomic analyses
Source: Protein Cell. 2015 Apr 2;6(5):373–85. doi: 10.1007/s13238-015-0147-3 (PMC4417680; doi:10.1007/s13238-015-0147-3)
Supplement: Supplementary file 1 — Table S1. RNA-seq dataset information of thirteen ciliates used in this work. Supplementary material 1 (XLSX 10 kb) [file 13238_2015_147_MOESM1_ESM.xlsx]

## Sheet: 2014-5-25
Table S1. RNA-seq dataset information of thirteen ciliates used in this work.
MMETSP ID	Phylum	Class	Family	Genus	Species	Strain	Clonal *	Axenic *	PCR amp	Principle Investgator(s
MMETSP0127	Ciliophora	Colopdea	Platyophryidae	Platyophrya	macrostoma	WH	Unknown	No	No	Denis Lynn
MMETSP0210	Ciliophora	Heterotrichea	Condylostomatidae	Condylostoma	magnum	COL2	Yes	No	No	Denis Lynn
MMETSP0209	Ciliophora	Litostomatea	Litonotidae	Litonotus	pictus	P1	Yes	No	No	Denis Lynn
MMETSP0467	Ciliophora	Litostomatea	Mesodiniidae	Mesodinium	pulex	SPMC105	Unknown	No	No	George McManus
MMETSP0798	Ciliophora	Litostomatea	Mesodiniidae	Myrionecta	rubra	CCMP2563	Yes	No	No	Jeremiah Hackett
MMETSP0472	Ciliophora	Prostomatea	Colepidae	Tiarina	fusus	LIS	No	No	No	George McManus
MMETSP0213	Ciliophora	Spirotrichea	Euplotidae	Euplotes	harpa	FSP1.4	Yes	No	No	Denis Lynn
MMETSP0216	Ciliophora	Spirotrichea	Protocruziidae	Protocruzia	adherens	Boccale	No	No	No	Denis Lynn
MMETSP0123	Ciliophora	Spirotrichea	Ptychocylididae	Favella	ehrenbergii	Fehren 1	Yes	No	No	Denis Lynn
MMETSP0208	Ciliophora	Spirotrichea	Strombidiidae	Strombidium	inclinatum	S3	Yes	No	No	Denis Lynn
MMETSP0449_2	Ciliophora	Spirotrichea	Strombidiidae	Strombidium	rassoulzadegani	ras09	No	No	No	George McManus
MMETSP0126	Ciliophora	Spirotrichea	Strombidinopsidae	Strombidinopsis	acuminatum	SPMC142	Yes	No	No	Denis Lynn
MMETSP0463	Ciliophora	Spirotrichea	Strombidinopsidae	Strombidinopsis	sp.	SopsisLIS2011	Unknown	No	No	George McManus
